# Supplementary material for: Reconstructing dietary practices at Tell Kamid el-Loz (Lebanon) during the Bronze and Iron Age III / Persian to Hellenistic periods using plant micro-remains from dental calculus and stable isotope analysis of bone collagen
Source: Archaeol Anthropol Sci. 2024 Jul 24;16(8):127. doi: 10.1007/s12520-024-02000-w (PMC11269519; doi:10.1007/s12520-024-02000-w)
Supplement: Supplementary file 1 — Supplementary file1 (XLSX 18.7 KB) [file 12520_2024_2000_MOESM1_ESM.xlsx]

## Sheet: Sheet1
Reconstructing dietary practices at Tell Kamid el-Loz (Lebanon) during the Bronze and Iron Age III/Persian to Hellenistic periods, using plant micro-remains from dental calculus and stable isotope analysis of bone collagen, Archaeological and Anthropological Science, Gur-Arieh, S., Eisenmann, S., Henry, AG., Lucas, M., Lenz, D., Paxinos, P., Weber, H., Morandi, LF., Stone, JR., Schultz, M., Rober…
Online Resource 1. Full archaeological information of the burials and animal bones used for the study.
Grave number	buial number (on excavation)	Control-list number	SI sample number	Period	Sex	Estimated age at death	Grave goods (High, Medium, Low)	personal adornment and grave goods	grave good material (b = bone; c = ceramic; m = metal; ps = precious stones, glass etc.)	if grave good contains metal: s = silver; br = bronze; i = iron; g = gold
1	IG13:7	KL 64:93	SHG1	IA III/Persian-Hellenistic	Female (probably)	Adult	High	6 bronze earrings; 1 bronze pin; 1 necklace (33 beads); 1 bracelet (32 beads); 1 bronze ring; 1 scaraboid; 1 bronze spiral (earring?); ceramics: 1 lekythos (black-figure); skeleton of a chicken	b; m; ps; c	br
3	IG13:8	KL 64:294	SHG3a	IA III/Persian-Hellenistic	Female (probably)	Elder adult	Medium	1 bronze omphalos bowl	m	br
3	IG13:8		SHG3b	IA III/Persian-Hellenistic	Unknown	Fetus	NA	NA
4	IG13:5	KL:64:148/KL64:149	SHG4	IA III/Persian-Hellenistic	Unknown	Juvenile	High	1 silver earring; 1 necklace with three beads; 1 bronze fibula; 3 silver coins; 1 agate bead; 1 bronze ring; 1 bronze omphalos bowl; 12 fragments of iron tools (arrowhead like shape); 1 bronze sheet (fitting); 2 silver beads; ceramics: 1 vessel (egg-shaped)	m; ps; c	s; br; i
5	IG13:6	KL 64:200	SHG5	IA III/Persian-Hellenistic	Female	Adult	High	3 bronze earrings; 1 bronze object (pen-shaped)	m	br
6	IG13:4	KL 64:125	SHG6a	IA III/Persian-Hellenistic	Female	Elder adult	High	1 bronze bracelet; 11 beads; 3 small bronze earring fragments; 1 bronze omphalos bowl; 1 bronze spindle with attached bronze spindle whorl; 1 makeup tube (bone with incised decoration)	m; b; ps	br
7	IG13:2	KL 64:116	SHG7	IA III/Persian-Hellenistic	Female	Mature adult	High	1 bronze omphalos bowl; fragments of small bronze bowl; 1 bronze spoon; 1 bronze stick; 1 bronze needle; 1 fragment of a bronze stick; 1 cylinder seal (lapis lazuli); 2 fragments bronze sheet; 1 bead in; 1 silver seal ring; 1 bronze fingerring; 1 scarab (jasper); 1 massive bronze fragment (blade?); 1 bronze buckle	m; ps;	br
10	IH13:8	KL 67:354 and KL 67:395	SHG10	IA III/Persian-Hellenistic	Unknown	Infant	High	1 necklace (glass bead and bronze pendant); 1 snail shell pendant; 2 bronze foot rings; 1 silver coin	m; ps	si; br
11	IH13:14	KL 68:26	SHG11a	IA III/Persian-Hellenistic	Female (probably)	Mature adult	High	1 fayence bead; 1 stamp seal; 1 bronze fibula; 1 silver fingerring; 1 bronze fingerring; 1 fragment of a bronze fingerring; 1 bronze foot ring; 1 makeup tube (bone with incised decoration); 1 makeup pen (bronze); 1 silver coin	m; ps; c	si; br
12	IH13:22	KL 68:472	SHG12	IA III/Persian-Hellenistic	Female	Adult	High	1 bronze earring (fragmentated); 1 bronze bracelet; 1 bronze foot ring; ceramics: 1 bottle; 1 makeup tube (bone with incised decoration); 1 makeup pen (bronze); 1 spindle whorl; 1 bronze needle	m; c; b	br
13	IH13:13	KL 68:39	SHG13	IA III/Persian-Hellenistic	Unknown	Infant	High	4 bronze earrings; 1 silver earring; 4 fayence amulets; 1 necklace (consisting of beads of various materials); 1 bronze foot ring	m; ps	br; s
14	IH13:9	KL 67:410	SHG14	IA III/Persian-Hellenistic	Unknown	Child	High	1 bronze earring; 2 silver earrings; 2 bronze foot rings; 1 necklace (consisting of 15 fayence beads, 4 frit beads); 1 bead fragment (frit)	m; ps	br; s
15	IH13:15	KL 67:393 and KL 68:3	SHG15a	IA III/Persian-Hellenistic	Female	Adult	High	1 bronze fibula; 1 small bronze chain (fragment); 1 necklace (made of beads of silver, glass, fayence, precious stones); 1 silver needle; 1 stamp seal (bronze); 2 silver ear-hangings; 1 bronze ring; 1 bronze fingerring; 1 bronze bowl; 1 silver coin; 1 bronze wire (application on something wooden?);	m; ps	br
16	IH13:19	KL 68:153	SHG16a	IA III/Persian-Hellenistic	Unsure (probably male)	Juvenile	High	2 carnelian beads; 1 bronze bracelet; 1 bronze fingerring; ceramics: 1 krater/deep bowl; animal bones.	m; c; b; ps	br
17	IH13:10	KL 67:408	SHG17	IA III/Persian-Hellenistic	Male	Elder adult	High	1 bronze fibula; ceramics: 1 bottle; 1 bronze omphalos bowl	m; c	br
18	IH13:18	KL 68:54	SHG18	IA III/Persian-Hellenistic	Female	Adult	High	1 bronze earring; 1 bronze fibula; 1 bronze pen; 3 bronze needles; 1 bronze needle fragment; 4 bronze fingerrings; 2 beads/pendants; 1 bracelet (made of beads of glass and fayence); 1 fingerring (made of snail shell)	m; ps;	br
19	IH13:12	KL 68:218	SHG19	IA III/Persian-Hellenistic	Unsure (probably male)	Adult	Low	none
20	IH13:4	KL 67:392	SHG20a	IA III/Persian-Hellenistic	unknown	Juvenile	High	1 bronze earring; 1 carnelian pendant; 6 small black beads (gypsum); 1 bead (green stone); cowrie shell cut open on the back	m; ps	br
21	IH13:1	KL 67:314 and KL 67:357	SHG21	IA III/Persian-Hellenistic	Male	Mature adult	Low	ceramics: bottle	c
24	IH13:21	KL 68:441	SHG24	IA III/Persian-Hellenistic	unknown	Juvenile	High	1 bronze sewing needle; 1 astragalus (goat/sheep)	m; b	br
26	IH13:7	KL 67:409	SHG26	IA III/Persian-Hellenistic	Male	Adult	Medium/high	1 bronze fibula	m	br
30	IH13:6	KL 67:407	SHG30	IA III/Persian-Hellenistic	Male	Mature adult	Medium/high	1 bronze fingerring	m	br
33	IG12:3	KL 64:205	SHG33	IA III/Persian-Hellenistic	unknown	Infant	High	1 bronze earring; 5 beads (gypsum); 2 foot rings (bronze); 1 fayence bead	m; ps	br
35	IG12:4a	KL 64:325	SHG35b	IA III/Persian-Hellenistic	unknown	Fetus	Medium/high	2 bronze earrings	m	br
36	IG12:4c	KL 64:450	SHG36	IA III/Persian-Hellenistic	unknown	Child	Medium/high	1 bronze earring; 1 bronze earring fragment	m	br
37	IG12:16b	KL 64:406a-b and KL 66:72	SHG37a	IA III/Persian-Hellenistic	Male	Elder adult	High	1 bronze omphalos bowl; ceramics: 1 jug; animal bones	m; c; b	br
38	IG12:11	KL 64:588	SHG38	IA III/Persian-Hellenistic	unknown	Infant	High	1 bead (frit); 1 bronze earring (fragments); 1 bronze foot ring; 1 carnelian bead; 2 beads (gypsum)	m; ps	br
39	IG12:9	KL 64:89	SHG39	IA III/Persian-Hellenistic	Male	Adult	Medium/high	1 bronze fingerring (fragment)	m	br
40	IG12:10	KL 64:439	SHG40	IA III/Persian-Hellenistic	unknown	Infant	High	1 silver earring; 4 bronze earrings; 1 bracelet (made of frit or glass beads); 2 bronze foot rings; 1 fragement of bronze wire; 11 beads (frit); 2 carnelian beads	m; ps	br; s
41	IG12:18	KL 66:63	SHG41	IA III/Persian-Hellenistic	Male	Mature adult	High	1 bronze sewing needle; 1 bead (frit); animal bones	b; m; ps	br
43	IG12:19	KL 64:542; KL 64:551; KL 66:28; KL 66:37	SHG43	IA III/Persian-Hellenistic	Unsure (probably male)	Adult	Low
45	IG12:13	KL 64:589	SHG45	IA III/Persian-Hellenistic	Female	Mature adult	Low	none
48	IG12:20	KL 66:7 and KL 66:31	SHG48	IA III/Persian-Hellenistic	Unsure (probably female)	Adult	Low	none
49	IG12:17	KL 66:4 and KL 66:27	SHG49	IA III/Persian-Hellenistic	Male	Elder adult	Low	none
50	IG12:7	KL 64:289	SHG50	IA III/Persian-Hellenistic	Female	Adult	Low	none
51	IG12:14	KL 64:405	SHG51	IA III/Persian-Hellenistic	Male	Elder adult	Low	ceramics: bowl	c
52	IG12:1	KL 64:250	SHG52	IA III/Persian-Hellenistic	Female	Adult	High	1 makeup pen (bronze); 1 flask (fragment, glass, likely makeup container)	m; ps	br
53	IG12:2	KL 64:290	SHG53	IA III/Persian-Hellenistic	Unsure (probably male)	Mature adult	Low	none
56	IG11:4	KL 64:169	SHG56	IA III/Persian-Hellenistic	unknown	Mature adult	Low	none
58	IG11:1	KL 64:166	SHG58	IA III/Persian-Hellenistic	unknown	Adult	High	1 makeup pen (bronze); 1 makeup tube (bone with incised decoration); 2 bronze foot rings	m; b	br
59	IH12:29	KL 66:518	SHG59	IA III/Persian-Hellenistic	Male	Mature adult	High	bronze wire	m	br
60	IH12:26	KL 66:376	SHG60	IA III/Persian-Hellenistic	Female	Mature adult	High	1 bronze fingerring	m	br
61	IH12:27	KL 66:270	SHG61	IA III/Persian-Hellenistic	Male	Mature adult	High	1 bronze fibula; 1 stamp seal (serpentine); 1 pair of bronze tweezers; 1 iron object (arrowhead shaped); 1 spindle whorl	m; ps	br; i
62	IH12:18	KL 66:87	SHG62	IA III/Persian-Hellenistic	Unsure (probably male)	Juvenile	Low	none
63	IH12:22	KL 66:168	SHG63	IA III/Persian-Hellenistic	unknown	Juvenile	High	2 bronze earrings (fragmented); 2 bronze earrings; necklace (made of beads of frit, carnelian, marble, glass, bone, limestone, stone, coral, gypsum, fayence, and 1 shell pendant); 3 snail shell pendants; 1 hematite stamp seal; 1 bronze fibula; 2 bracelets (made of beads of various materials)	m; ps	br
64	IH12:20	KL 66:269	SHG64	IA III/Persian-Hellenistic	Male	Adult	Medium	1 carnelian bead	ps
65	IH12:13	KL 66:88	SHG65	IA III/Persian-Hellenistic	Female	Adult	Medium	1 animal bone	b
66	IH12:13	KL 66:83	SHG66	IA III/Persian-Hellenistic	Unsure (probably female)	Adult	Medium	animal bones	b
67	IH12:12	KEL033 (KL 66:90)	SHG67	IA III/Persian-Hellenistic	Male	Mature adult	High	1 bronze fibula; 1 bronze ring; ceramics: bottle; 1 bronze omphalos bowl; animal bones; 1 silver coin; 1 iron fingerring (fragment)	m; b; c	br; i
68	IH12:10	KL 66:60	SHG68	IA III/Persian-Hellenistic	Female	Adult	High	1 bronze fibula; 1 bronze earring (fragment)	m	br
69	IH12:25	KL 66:267	SHG69	IA III/Persian-Hellenistic	unknown	Juvenile	High	1 silver ear-hanging; 1 bronze fibula; 1 bronze finger ring	m	br; s
70	IH12:17	KL 66:86	SHG70	IA III/Persian-Hellenistic	Male	Adult	Low	none
71	IJ12:1	KL 68:254 and KL 70:73	SHG71	IA III/Persian-Hellenistic	Female	Adult	High	1 bronze fibula; 1 bronze fingerring; 4 fragments of a bronze needle; 1 bracelet (made of beads of frit and carnelian); 1 bone container; 1 bronze wire; 3 bronze clips; 1 bronze omphalos bowl (fragmented); 1 silver coin; 1 bronze earring; 1 bronze needle	m; ps; b	br
72	IH12:2	KL 66:41	SHG72	IA III/Persian-Hellenistic	unknown	Child	High	1 makeup tube (bone with incised decoration); 1 miniature alabaster container; ceramics: vessel sherds (part of an amphora?); 1 silver finger ring (fragmented); 1 bronze earring; 1 bronze earring (fragmented); 1 bead (amber)	b; ps; c; m	s; br
75	IH12:1	KL 66:71	SHG75	IA III/Persian-Hellenistic	Male	Adult	Medium	1 round disc (animal bone)	b
76	IH12:3	KL 66:38, KL 66:59 and KL 66:176	SHG76	IA III/Persian-Hellenistic	Female	Adult	High	1 silver earring; 2 silver ear-hangings (fragmented); necklace (made of beads of carnelian, frit, limestone, malachit, coral, silver, amber); 2 bracelets (made of beads of coral, silver, frit, carnelian); 17 pendants (made of coral, frit, snail shell, serpentine, marble, fayence); 20 beads (made of malachit, frit, marble, stone, coral); 1 Bes-headed pendant (fayence); 1 Pataikos shaped pendant (f…	m; ps	s, br
77	IH12:4	KL 66:64	SHG77	IA III/Persian-Hellenistic	Unsure (probably male)	Child	Medium/high	1 bronze fingerring	m	br
79	IH12:28	KL 66:268	SHG79	IA III/Persian-Hellenistic	Male	Mature adult	High	1 bronze omphalos bowl; 2 iron rings	m	br; i
80	IH12:15	KL 66:61 and KL 66:143	SHG80a	IA III/Persian-Hellenistic	Male	Adult	Medium/high	1 bronze fibula	m	br
81	IH12:16	KL 66:89 and KL 66:99	SHG81a	IA III/Persian-Hellenistic	Female	Mature adult	High	ceramics: 1 bottle, 1 vessel (fragments); bronze bowl	m; c
82	IH12:9	KL 66:91	SHG82	IA III/Persian-Hellenistic	Male	Mature adult	Medium	ceramics: 1 small vessel	c
83	IH12:14	KL 66:75	SHG83	IA III/Persian-Hellenistic	Male	Adult	Low	none
88	IH11:1	KL 64:86	SHG88	IA III/Persian-Hellenistic	Unsure (probably male)	Elder adult	Low	none
93	IG12:15		KL73 612:15	IA III/Persian-Hellenistic	unknown	unknown	Low	none
97	ID15:3	KL67:411a	KEL45 KL67:411a	MBA II	unknown	Adult	High	ceramics: 1 jug/juglet, 1 carinated bowl; 1 bronze pin	m; c;	br
98	ID15:4	KL67:391	SHG91	MBA II	unknown	Infant	High	ceramics: 1 bowl; 1 bronze wire; animal skeleton	b; m	br
99	ID15:11	KL68:154 a - c	KL51 D15:11	MBA II	unknown	Adult	Low	ceramics: 1 jug, 1 juglet	c
100	ID15:14	KL68:184	KL1 D15:14	MBA II	unknown	Adult	Medium	ceramics: 3 juglets, 2 bowls, 1 jug	c
101	ID15:17	KL68:523a-b	KL7 D15:17	MBA II	unknown	Adult	Medium	ceramics: 3 bowls, 1 jug	c
109	ID15:1	KL66:704	SHG15b	MBA II		Infant	Medium/high	ceramics: 1 jug, 1 bronze hatchet	m; c	br
110	ID15:2	KL67:156 a -g	KL65 D15:2	MBA II	unknown	Child	High	ceramics: 1 jug, 2 plates/bowl; 1 ear plug (?) bronze with gold sheet	c; b; m	br; g
113	ID15:15	KL68:373	KL46 D15:15	MBA II	unknown	Adult	Low	none
117	ID15:13	KL 68:189 and KL67:430	SHG89	MBA II	unknown	Child	Medium	1 shell (perforated); 25 beads (clay, frit)	c; ps
119	ID15:10	KL68 : 133 a-e	KL70 D15:10	MBA II	unknown	Child	Medium	ceramics: 1 bottle; 2 carnelian beads; 3 cowry shells	c; ps
	IG15S	70:499a	70:499a	LBA animal	ovis/capra LB
	IG15S	70:789a	70:789a	LBA animal	ovis/capra LB
	IG15S	70:789c	70:789c	LBA animal	ovis/capra LB
	IG14N	70:589a	70:589a	LBA animal	ovis/capra LB
	IG14N	70:590a	70:590a	LBA animal	ovis/capra LB
	IJ17	No KL Nr.	No KL Nr.	LBA animal	ovis/capra LB
	IG14N	70:587a	70:587a	LBA animal	ovis/capra LB
	IG14N	70:587b	70:587b	LBA animal	Bos LB
	IG15S	70:499b	70:499b	LBA animal	Bos LB
	IG14N	70:590b	70:590b	LBA animal	Bos LB
	IG15S	70:789b	70:789b	LBA animal	Bos LB
	IG15S	70:789d	70:789d	LBA animal	Bos LB
	IG14N	70:589b	70:589b	LBA animal	Bos LB
