# Supplementary material for: Reconstructing dietary practices at Tell Kamid el-Loz (Lebanon) during the Bronze and Iron Age III / Persian to Hellenistic periods using plant micro-remains from dental calculus and stable isotope analysis of bone collagen
Source: Archaeol Anthropol Sci. 2024 Jul 24;16(8):127. doi: 10.1007/s12520-024-02000-w (PMC11269519; doi:10.1007/s12520-024-02000-w)
Supplement: Supplementary file 2 — Supplementary file2 (XLSX 53.3 KB) [file 12520_2024_2000_MOESM2_ESM.xlsx]

## Sheet: Sheet1
Reconstructing dietary practices at Tell Kamid el-Loz (Lebanon) during the Bronze and Iron Age III/Persian to Hellenistic periods, using plant micro-remains from dental calculus and stable isotope analysis of bone collagen, Archaeological and Anthropological Science, Gur-Arieh, S., Eisenmann, S., Henry, AG., Lucas, M., Lenz, D., Paxinos, P., Weber, H., Morandi, LF., Stone, JR., Schultz, M., Rober…
Table S2. SI raw data. Samples marked in orange did not meet the quality control criteria
Sample SI number	d 15N/14N	av	stdev	d 13C/12C	av	stdev		%N (5-17)		%C (15-47)		C/N ratio		collagen run (mg)	bone weight (mg)	collagen sample (mg)	% collagen yield
SHG_1 rerun A	7.33412			-19.7541				15.9086		45.4956		3.33645		0.404	1441	93	6.45385
SHG_1 rerun B	7.32311	7.32861	0.00778571	-19.8239	-19.789	0.0493289		16.1232	0.151743	46.0718	0.407424	3.33373		0.406			na
SHG_2 A	7.9651			-19.9487				16.4636		48.2809		3.42134		0.596	1076	108	10.0372
SHG_2 B	8.03657	8.00083	0.0505388	-20.2022	-20.0755	0.179228		16.3198	0.101735	48.1989	0.0580227	3.44564		0.69			na
SHG_3a rerun A	8.02579			-19.4084				16.5232		46.6091		3.29097		0.463	1115	62	5.56054
SHG_3a rerun B	7.96173	7.99376	0.0452987	-19.2911	-19.3497	0.0829298		16.5457	0.0159646	46.2163	0.277713	3.25879		0.412			na
SHG_3b rerun A	7.72237			-18.6837				15.878		45.3357		3.33113		0.417	310	4	1.29032
SHG_3b rerun B	7.67909	7.70073	0.030601	-18.9761	-18.8299	0.206729		15.6365	0.170787	45.6921	0.251994	3.40918		0.464			na
SHG_4 A	8.81944			-19.9599				15.9975		45.942		3.35046		0.652	1282	101	7.87832
SHG_4 B	8.87648	8.84796	0.0403316	-19.8276	-19.8938	0.0935406		16.1161	0.0838554	46.2183	0.195431	3.34582		0.635			na
SHG_5 A	7.68827			-20.1823				14.5659		42.8142		3.42924		0.714	1130	82	7.25664
SHG_5 B	7.70236	7.69531	0.0099654	-19.9597	-20.071	0.157353		14.6711	0.0744219	42.7246	0.0633615	3.39751		0.643			na
SHG_6b A	7.78576			-19.6327				16.7487		47.5389		3.31143		0.55	1220	71	5.81967
SHG_6b B	7.81778	7.80177	0.0226423	-19.6943	-19.6635	0.0436054		16.5751	0.122734	47.2569	0.199461	3.32625		0.585			na
SHG_6a rerun A	7.75953			-19.3083				16.6424		46.9728		3.29288		0.475	1258	50	3.97456
SHG_6a rerun B	7.76654	7.76303	0.00495454	-19.2759	-19.2921	0.0228772		16.5788	0.0449643	46.7021	0.191413	3.28646		0.472			na
SHG_7 A	8.83384			-20.321				15.3991		45.3205		3.43358		0.741	1334	106	7.94603
SHG_7 B	8.82076	8.8273	0.00925358	-20.6622	-20.4916	0.241322		15.4748	0.0535878	46.0094	0.487078	3.4687		0.828			na
SHG_9 rerun A	6.19662			-19.2235				17.3861		47.675		3.19915		0.369	1430	124	8.67133
SHG_9 rerun B	6.31035	6.25349	0.0804165	-19.5698	-19.3966	0.244829		17.5746	0.13332	49.2245	1.09569	3.2677		0.476			na
SHG_10 rerun A	11.0617			-17.5683				13.5731		37.5514		3.22771		0.415	1038	43	4.14258
SHG_10 rerun B	11.1538	11.1078	0.0651168	-17.4652	-17.5167	0.072921		12.7766	0.563223	34.8129	1.93643	3.17887		0.378			na
SHG_11a A	8.29009			-19.9062				16.075		46.2776		3.35866		0.646	1480	162	10.9459
SHG_11a B	8.3041	8.29709	0.00990602	-19.8674	-19.8868	0.0274292		15.7108	0.257563	44.786	1.05478	3.32576		0.619			na
SHG_11b A	5.10921			-19.9956				15.8222		45.6575		3.36661		0.604	1125	185	16.4444
SHG_11b B	5.1384	5.12381	0.0206426	-20.1383	-20.067	0.100904		16.2057	0.271208	46.8238	0.824722	3.3709		0.644			na
SHG_12 rerun A	7.98275			-19.1051				16.0106		45.0434		3.28224		0.441	1123	165	14.6928
SHG_12 rerun B	8.0338	8.00827	0.0360974	-19.1516	-19.1283	0.032886		16.1797	0.119542	45.7758	0.517874	3.30075		0.479			na
SHG_13 rerun A	9.35007			-19.1313				14.7044		43.9581		3.48769		0.446	1004	51	5.07968
SHG_13 rerun B	9.28301	9.31654	0.047422	-19.0596	-19.0955	0.0507587		15.0473	0.242474	44.6389	0.481395	3.46099		0.43			na
SHG_14 A	7.0973			-19.943				15.2342		43.9222		3.36366		0.635	1318	49	3.71775
SHG_14 B	7.0943	7.0958	0.00212272	-19.752	-19.8475	0.135036		15.1469	0.0616984	43.4692	0.320355	3.34814		0.624			na
SHG_15a rerun A	7.37213			-19.2076				16.8421		46.6141		3.22899		0.448	1177	133	11.2999
SHG_15a rerun B	7.37917	7.37565	0.00498155	-19.2245	-19.216	0.0119945		16.8205	0.0152613	46.919	0.215619	3.25429		0.466			na
SHG_15b rerun A	8.98543			-17.9892				11.2718		30.45		3.15167		0.455	1071	46	4.29505
SHG_15b rerun B	8.97335	8.97939	0.0085398	-17.9643	-17.9768	0.017639		11.6986	0.301809	31.3761	0.654888	3.12904		0.422			na
SHG_16a A	8.72037			-19.6844				16.3531		47.3277		3.37646		0.56	1208	81	6.7053
SHG_16a B	8.71937	8.71987	0.000707573	-19.7302	-19.7073	0.0323524		16.3157	0.0264734	47.6089	0.198848	3.40431		0.581			na
SHG_16b rerun A	8.41277			-19.4341				16.5577		46.6745		3.28872		0.522	970	15	1.54639
SHG_16b rerun B	8.40372	8.40824	0.00640485	-19.4869	-19.4605	0.0373947		16.5965	0.0274693	46.8516	0.125229	3.29347		0.521			na
SHG_17 rerun A	7.65043			-18.917				14.4409		40.3993		3.26382		0.43	1454	141	9.69739
SHG_17 rerun B	7.61839	7.63441	0.0226493	-18.9453	-18.9312	0.0200175		13.8789	0.397447	38.5957	1.27534	3.24438		0.431			na
SHG_18 A	8.35266			-18.7892				8.85689		24.845		3.27269		0.58	1167	79	6.76949
SHG_18 B	8.44427	8.39846	0.0647751	-19.0307	-18.9099	0.17076		8.30017	0.393661	23.6735	0.828433	3.32753		0.777			na
SHG_19 rerun A	7.62273			-18.9172				16.5707		45.9726		3.23672		0.381	1411	96	6.80369
SHG_19 rerun B	7.53618	7.57945	0.0612019	-18.9391	-18.9282	0.0155223		16.4026	0.118839	45.6863	0.202419	3.24952		0.385			na
SHG_20a A	6.49391			-19.9898				13.9096		40.4502		3.39276		0.659	1333	56	4.20105
SHG_20a B	6.42086	6.45738	0.0516528	-19.6963	-19.843	0.207477		13.1064	0.567976	37.4166	2.1451	3.33064		0.548			na
SHG_20b A	8.57714			-20.5126				16.2556		48.683		3.49398		0.702	939	134	14.2705
SHG_20b B	8.60634	8.59174	0.0206426	-20.8858	-20.6992	0.263902		16.4822	0.160206	49.798	0.788416	3.52488		0.763			na
SHG_21 A	8.13522			-20.4297				15.0871		44.5716		3.44666		0.742	1049	92	8.77026
SHG_21 B	8.15838	8.1468	0.0163717	-20.5305	-20.4801	0.0712677		15.7902	0.49717	46.8896	1.63905	3.46445		0.73			na
SHG_22 A	7.3309			-20.6712				16.6647		49.769		3.48425		0.677	1144	107	9.35315
SHG_22 B	7.21312	7.27201	0.0832822	-21.0315	-20.8513	0.254729		16.1125	0.390422	48.4395	0.940156	3.50737		0.805			na
SHG_24 A	5.18905			-20.7795				13.5908		38.5307		3.30757		0.573	1443	60	4.158
SHG_24 B	5.2641	5.22657	0.053068	-21.1803	-20.9799	0.283435		13.6513	0.0428269	39.0398	0.359991	3.33641		0.693			na
SHG_25 A	6.49291			-20.4891				16.4588		48.5879		3.4441		0.607	1229	83	6.75346
SHG_25 B	6.42686	6.45988	0.0466998	-20.2971	-20.3931	0.135739		16.4556	0.00225359	47.9706	0.436503	3.401		0.54			na
SHG_26 A	8.4492			-19.8614				15.7182		45.6937		3.39157		0.609	1173	25	2.13129
SHG_26 B	8.40817	8.42868	0.0290105	-19.569	-19.7152	0.206774		15.2266	0.347581	43.4117	1.61359	3.32621		0.505			na
SHG_27 A	8.74539			-19.4855				16.9031		48.5723		3.35251		0.62	1087	83	7.63569
SHG_27 B	8.76841	8.7569	0.0162742	-19.6735	-19.5795	0.132926		16.9297	0.0188252	49.1145	0.383421	3.3846		0.694			na
SHG_28 rerun A	10.4146			-17.8396				17.4834		48.7663		3.25418		0.42	1144	143	12.5
SHG_28 rerun B	10.4146	10.4146	0	-17.7837	-17.8116	0.0395114		16.4365	0.740298	45.6595	2.19686	3.24093		0.426			na
SHG_29 A	7.88365			-20.5367				16.8649		48.8328		3.37811		0.585	1167	66	5.65553
SHG_29 B	7.9327	7.90817	0.0346818	-20.3153	-20.426	0.156566		16.5369	0.231931	47.7786	0.745429	3.37074		0.58			na
SHG_30 rerun A	7.65594			-19.7444				15.6776		45.4924		3.38536		0.498	1205	65	5.39419
SHG_30 rerun B	7.62374	7.63984	0.0227728	-19.4849	-19.6147	0.183446		15.6423	0.0250175	44.7879	0.498135	3.34048		0.427			na
SHG_31 A	8.28008			-20.6343				16.3385		48.4108		3.45683		0.634	1276	64	5.01567
SHG_31 B	8.25907	8.26958	0.014859	-20.3647	-20.4995	0.190598		16.5673	0.161845	48.8923	0.340471	3.44298		0.576			na
SHG_33 rerun A	10.3532			-18.5131				16.4727		46.5795		3.29895		0.413	1151	75	6.51607
SHG_33 rerun B	10.3934	10.3733	0.028466	-18.4672	-18.4901	0.0324558		16.3579	0.0812284	45.9895	0.417147	3.28004		0.375			na
SHG_34 A	9.38711			-19.8896				16.7847		49.8224		3.46304		0.632	1231	133	10.8042
SHG_34 B	9.34907	9.36809	0.0268961	-19.7754	-19.8325	0.0807851		15.7147	0.756625	46.3971	2.42206	3.44455		0.681			na
SHG_35a A	6.47021			-20.5026				17.5168		51.0824		3.40223		0.585	1126	165	14.6536
SHG_35a B	6.52658	6.4984	0.0398616	-20.5056	-20.5041	0.00211686		17.1324	0.271828	50.0018	0.764098	3.40498		0.596			na
SHG_35b rerun A	9.85456			-18.5955				15.9031		46.3987		3.40385		0.42	1046	138	13.1931
SHG_35b rerun B	9.84455	9.84955	0.00707792	-18.7492	-18.6723	0.108667		16.0081	0.0742533	47.0885	0.487808	3.4318		0.474			na
SHG_36 A	7.10803			-19.6052				16.4974		46.7881		3.30878		0.462	1151	174	15.1173
SHG_36 B	6.93163	7.01983	0.124734	-19.3671	-19.4861	0.168326		16.2595	0.168218	45.4843	0.92194	3.26364		0.402			na
SHG_37a A	8.16821			-19.1856				16.2584		44.7569		3.21166		0.359	1284	102	7.94393
SHG_37a B	8.18633	8.17727	0.0128097	-19.2455	-19.2155	0.0423336		16.1273	0.0926982	44.7105	0.0328263	3.23441		0.413			na
SHG_37b A	3.3887			-16.5045				16.2384		43.9184		3.15536		0.366	1428	224	15.6863
SHG_37b B	3.46317	3.42594	0.0526621	-16.6043	-16.5544	0.070556		16.5498	0.220134	45.3104	0.984255	3.19413		0.391			na
SHG_38 rerun A	11.6741			-16.6163				14.2694		41.2943		3.37622		0.438	1175	29	0.0247
SHG_38 rerun B	11.5997	11.6369	0.0526137	-16.4533	-16.5348	0.115257		14.615	0.244394	42.1345	0.594104	3.36344		0.429			na
SHG_39 A	8.70967			-19.3902				16.1511		45.506		3.28711		0.399	1315	109	8.28897
SHG_39 B	8.58439	8.64703	0.0885896	-19.4856	-19.4379	0.0674724		15.8087	0.242092	44.6252	0.622795	3.2933		0.421			na
SHG_40 A	10.1777			-19.0018				14.5665		42.3347		3.39068		0.455	1196	67	0.056
SHG_40 B	10.1108	10.1443	0.0473119	-18.6319	-18.8169	0.261614		15.1806	0.434182	43.2277	0.631444	3.32216		0.333			na
SHG_41 A	9.27597			-19.4174				14.468		41.2763		3.32843		0.493	1393	79	0.0567
SHG_41 B	9.27597	9.27597	0	-19.312	-19.3647	0.074542		14.3119	0.11035	40.6386	0.450942	3.31274		0.444			na
SHG_42 A	11.425			-18.9481				16.8348		47.9427		3.32247		0.425	1421	47	0.0331
SHG_42 B	11.4999	11.4625	0.0529611	-19.0029	-18.9755	0.0387045		16.5042	0.233799	47.1365	0.570096	3.33204		0.47			na
SHG_43 A	10.3765			-18.7525				16.3462		46.8189		3.34157		0.461	1203	94	0.0781
SHG_43 B	10.3875	10.382	0.00776763	-18.7474	-18.75	0.00358375		16.4043	0.0410776	46.9403	0.0858149	3.33837		0.42			na
SHG_45 A	7.67015			-19.4468				15.2788		42.1381		3.2176		0.381	1411	68	0.0482
SHG_45 B	7.65117	7.66066	0.0134168	-19.4904	-19.4686	0.0308202		14.6543	0.441635	40.3746	1.24696	3.21434		0.424			na
SHG_46 A	8.37719			-18.6775				17.3512		48.5846		3.26676		0.407	1178	113	0.0959
SHG_46 B	8.41613	8.39666	0.0275398	-18.5406	-18.6091	0.0967612		17.0726	0.196991	47.3798	0.85187	3.23774		0.386			na
SHG_48 A	7.88086			-19.5391				16.8343		47.8052		3.31304		0.474	1255	204	0.1625
SHG_48 B	7.84391	7.86238	0.0261275	-19.4286	-19.4838	0.0781257		16.6185	0.152559	46.7302	0.760186	3.28058		0.442			na
SHG_49 A	7.91086			-19.109				16.33		45.5482		3.2541		0.357	1163	62	5.33104
SHG_49 B	7.91587	7.91336	0.00354358	-19.118	-19.1135	0.00639212		15.7388	0.418086	43.9806	1.10847	3.26015		0.377			na
SHG_50 A	6.98408			-19.4894				15.9861		45.2567		3.30283		0.344	1392	87	0.0625
SHG_50 B	7.08294	7.03351	0.0699087	-19.6952	-19.5923	0.1455		15.8142	0.121564	45.8156	0.395192	3.37997		0.449			na
SHG_51 rerun A	9.80811			-18.9373				15.1617		42.3481		3.25861		0.433	1073	59	0.055
SHG_51 rerun B	9.74131	9.77471	0.0472346	-18.9154	-18.9263	0.0155263		15.1474	0.0100853	42.3973	0.0347913	3.26547		0.464			na
SHG52 A	9.0145			-19.4753				14.4992		42.0728		3.38536		0.636	1328	112	0.0843
SHG52 B	9.0426	9.02855	0.0198703	-19.154	-19.3146	0.227182		13.8028	0.492402	39.338	1.93384	3.32499		0.554			na
SHG_53 A	10.0307			-18.9854				15.9422		45.1756		3.306		0.433	1506	126	8.36653
SHG_53 B	10.0347	10.0327	0.00283487	-19.1301	-19.0577	0.102274		15.6131	0.232678	44.6093	0.400434	3.33336		0.488			na
SHG_55 A	8.02766			-18.718				17.3115		48.2214		3.24976		0.363	1199	89	0.0742
SHG_55 B	7.92979	7.97873	0.0692025	-18.5903	-18.6542	0.0903105		17.0843	0.160693	46.9847	0.874448	3.20854		0.333			na
SHG56 A	9.68892			-19.9803				15.9773		46.757		3.41421		0.585	1099	43	0.0391
SHG56 B	9.64476	9.66684	0.0312248	-20.158	-20.0691	0.12566		15.6902	0.203035	46.352	0.28635	3.44658		0.63			na
SHG_58 rerun A	7.89447			-18.9102				15.7611		45.4603		3.36506		0.595	1070	87	0.0813
SHG_58 rerun B	7.83313	7.8638	0.0433708	-19.0047	-18.9575	0.0667648		15.8389	0.0549798	45.529	0.0485346	3.35359		0.572			na
SHG_59 rerun A	10.2785			-18.8983				15.0699		43.1859		3.34333		0.535	1318	54	0.041
SHG_59 rerun B	10.3137	10.2961	0.0248849	-18.8208	-18.8596	0.0548174		15.212	0.100479	43.4677	0.199228	3.33371		0.573			na
SHG60 A	7.18293			-20.153				15.6559		45.8239		3.41476		0.613	1242	86	0.0692
SHG60 B	7.26823	7.22558	0.0603205	-20.0566	-20.1048	0.0681547		15.4698	0.1316	45.0586	0.541096	3.39813		0.596			na
SHG_61 A	8.67778			-19.2492				15.8494		44.3832		3.26702		0.432	1338	33	0.033
SHG_61 B	8.513	8.59539	0.116514	-19.0485	-19.1488	0.141916		15.6833	0.117465	42.904	1.04597	3.19159		0.322			na
SHG62 A	7.35655			-19.4682				15.7391		44.717		3.31466		0.463	1539	104	0.0676
SHG62 B	7.2863	7.32142	0.0496757	-19.6429	-19.5556	0.12353		15.5269	0.150045	44.6943	0.0160765	3.35825		0.484			na
SHG_63 A	7.41172			-19.5338				13.6025		37.9481		3.25476		0.436	1033	44	4.25944
SHG_63 B	7.41674	7.41423	0.00354358	-19.4515	-19.4927	0.0582393		13.5175	0.0600668	37.2107	0.521393	3.21157		0.388			na
SHG64 A	7.90853			-19.7273				16.0627		45.8783		3.33225		0.475	1086	104	0.0958
SHG64 B	7.95369	7.93111	0.0319344	-19.8086	-19.7679	0.0575055		16.1972	0.0951519	46.5253	0.457451	3.35116		0.518			na
SHG65 A	7.76602			-20.1289				15.6759		46.5063		3.4612		0.6	1180	61	0.0517
SHG65 B	7.76301	7.76451	0.00212896	-20.1851	-20.157	0.0397569		15.2623	0.292464	45.3934	0.786954	3.46993		0.664			na
SHG_66 A	6.59888			-18.88				13.5187		37.4661		3.23332		0.386	1468	147	10.0136
SHG_66 B	6.61091	6.60489	0.0085046	-18.896	-18.888	0.0113638		13.4844	0.0243016	37.4013	0.0457918	3.23596		0.417			na
SHG_67 A	7.96793			-18.6977				14.52		39.5436		3.17729		0.383	1251	34	2.71783
SHG_67 B	7.99813	7.98303	0.0213495	-18.8354	-18.7665	0.0973673		15.215	0.491489	42.0763	1.7909	3.22635		0.426			na
SHG_68 rerun A	8.40929			-19.114				15.8378		44.6639		3.29009		0.544	1158	90	0.0777
SHG_68 rerun B	8.42336	8.41632	0.00995395	-19.1319	-19.1229	0.0126502		15.8318	0.00423093	44.4153	0.175773	3.27302		0.481			na
SHG_69 rerun A	7.5154			-19.3923				14.856		42.2846		3.32068		0.606	1414	102	0.0721
SHG_69 rerun B	7.48221	7.49881	0.0234629	-19.5086	-19.4504	0.0822261		15.1762	0.22642	43.0917	0.570655	3.31266		0.521			na
SHG_70 A	7.89983			-19.342				15.6138		44.6811		3.33858		0.443	1327	98	7.38508
SHG_70 B	7.89983	7.89983	0	-19.2868	-19.3144	0.039063		15.2441	0.261446	43.3379	0.949794	3.31675		0.433			na
SHG71 A	7.19698			-19.9682				16.2034		46.5951		3.3549		0.505	1190	87	0.0731
SHG71 B	7.18694	7.19196	0.00709654	-20.2042	-20.0862	0.166837		15.7912	0.291523	45.6511	0.66751	3.37275		0.569			na
SHG_72 rerun A	8.88489			-19.2134				15.6688		44.8877		3.34225		0.522	1280	117	0.0914
SHG_72 rerun B	8.82657	8.85573	0.0412378	-19.3187	-19.2661	0.0744954		15.6918	0.0163036	44.8475	0.0284418	3.33435		0.519			na
SHG_73 A	9.27195			-18.9573				14.6652		40.753		3.24203		0.423	1193	36	3.0176
SHG_73 B	9.18876	9.23036	0.0588235	-18.896	-18.9267	0.0433244		13.5889	0.761117	37.3401	2.41331	3.20582		0.431			na
SHG_75 rerun A	9.71342			-18.954				14.6762		41.4324		3.29362		0.58	1078	28	0.026
SHG_75 rerun B	9.67119	9.6923	0.0298618	-19.1259	-19.0399	0.121582		14.8255	0.105631	41.6637	0.163589	3.27864		0.507			na
SHG_76 A	7.23031			-18.9673				16.0666		44.0987		3.2022		0.383	1254	80	6.37959
SHG_76 B	7.19824	7.21428	0.0226789	-19.0316	-18.9995	0.0454551		15.7468	0.226178	43.5239	0.406496	3.22465		0.417			na
SHG_77 A	7.08999			-19.1291				15.9383		44.9533		3.29054		0.403	1181	86	7.28196
SHG_77 B	7.10302	7.09651	0.00921332	-19.1542	-19.1416	0.0177559		15.6272	0.219938	43.9773	0.690082	3.28317		0.416			na
SHG_79 A	9.54952			-18.7979				14.6034		40.7349		3.25431		0.491	1082	82	0.0758
SHG_79 B	9.64907	9.5993	0.0703886	-18.6061	-18.702	0.135638		14.9831	0.268493	42.1918	1.03019	3.28528		0.572			na
SHG_80a rerun A	7.89684			-19.095				8.18723		22.7476		3.24149		0.513	1475	64	0.0434
SHG_80a rerun B	7.76324	7.83004	0.0944692	-19.107	-19.101	0.0084689		8.17127	0.0112913	22.4451	0.213925	3.20463		0.433			na
SHG_81a rerun A	8.58279			-19.1988				13.1973		37.0807		3.27799		0.473	1163	23	0.0198
SHG_81a rerun B	8.50502	8.5439	0.0549895	-19.13	-19.1644	0.0486962		13.0382	0.112537	35.9988	0.765002	3.2212		0.392			na
SHG_82 rerun A	8.38214			-18.9788				12.9379		36.8177		3.32		0.656	1305	47	0.036
SHG_82 rerun B	8.23835	8.31024	0.101672	-19.1209	-19.0499	0.100499		13.2215	0.20049	37.2213	0.285397	3.28442		0.472			na
SHG_83 rerun A	8.56983			-19.2078				12.8146		35.1381		3.19904		0.386	1353	115	0.085
SHG_83 rerun B	8.45318	8.5115	0.0824843	-19.0371	-19.1225	0.120682		12.5484	0.188259	34.2224	0.6475	3.18178		0.373			na
SHG_85 rerun A	6.99654			-19.2896				10.3762		28.2295		3.17404		0.329	1110	22	0.0198
SHG_85 rerun B	7.10123	7.04888	0.0740243	-19.3376	-19.3136	0.0338756		9.1642	0.856991	25.2548	2.10342	3.21511		0.421			na
SHG_88 rerun A	7.64659			-18.7337				15.3138		42.7373		3.25589		0.445	1049	27	0.0257
SHG_88 rerun B	7.58578	7.61618	0.0430046	-18.7088	-18.7212	0.0176435		14.5493	0.540632	40.2749	1.7412	3.22954		0.427			na
SHG_89 rerun A	8.18797			-18.7667				15.9801		43.6996		3.19041		0.367	1209	222	0.1836
SHG_89 rerun B	8.179	8.18348	0.00634494	-18.7806	-18.7736	0.00988038		16.2563	0.195347	44.0729	0.263956	3.16298		0.34			na
SHG_91 rerun A	10.4821			-18.5251				16.2234		45.292		3.25707		0.399	1082	125	0.1155
SHG_91 rerun B	10.511	10.4966	0.0204448	-18.5341	-18.5296	0.00635168		16.1192	0.0736592	45.0616	0.162873	3.26145		0.45			na
KEL45 KL67:411a A	7.39956			-18.8381				16.037		45.2705		3.29336		0.478	660	56	0.0849
KEL45 KL67:411a B	7.34043	7.37	0.0418115	-18.8411	-18.8396	0.00213131		15.7883	0.175843	44.5827	0.486385	3.29441		0.463			na
KL52 D15:2 A	9.65654			-19.0511				14.8732		43.0224		3.37472		0.429	702	22	0.0313
KL52 D15:2 B	9.82591	9.74123	0.119765	-19.1234	-19.0873	0.0511513		16.6305	1.24265	49.0682	4.27501	3.44223		0.579			na
KL7 D15:17 A	7.0518			-19.237				16.6089		46.3692		3.25713		0.477	927	138	0.1489
KL7 D15:17 B	7.0077	7.02975	0.0311814	-19.245	-19.241	0.00568348		16.4168	0.135873	45.5153	0.603818	3.23456		0.455			na
KL51 D15:11 A	7.61203			-18.8522				15.8835		44.3025		3.25408		0.442	792	60	0.0758
KL51 D15:11 B	7.6411	7.62656	0.0205514	-18.8371	-18.8446	0.0106565		15.5111	0.263308	43.4678	0.590218	3.26942		0.495			na
KL1 D15:14 A	6.98465			-19.3947				16.2878		45.8823		3.28647		0.562	862	115	0.1334
KL1 D15:14 B	6.9606	6.97262	0.0170081	-19.4068	-19.4007	0.00852522		15.9432	0.243664	44.7225	0.820081	3.27263		0.604			na
KL65 D15:2 A	8.30456			-18.7135				15.2916		42.6358		3.25287		0.435	864	75	0.0868
KL65 D15:2 B	8.27048	8.28752	0.0240947	-18.8029	-18.7582	0.0632287		14.7626	0.37412	41.1307	1.06425	3.25051		0.436			na
KL46 D15:15 A	8.02494			-19.7343				11.5387		31.617		3.19676		0.404	800	22	0.0275
KL46 D15:15 B	8.10111	8.06303	0.0538588	-19.7735	-19.7539	0.027707		9.78482	1.24018	26.9011	3.33464	3.20748		0.494			na
KL73 612:15 A	8.66535			-18.6713				15.6049		44.711		3.34271		0.513	715	24	0.0336
KL73 612:15 B	8.66836	8.66686	0.00212601	-18.7095	-18.6904	0.0269965		15.3023	0.213998	43.8188	0.630921	3.3408		0.597			na
KL70 D15:10 A	8.23841			-19.1255				16.8874		47.6304		3.29055		0.56	630	112	0.1778
KL70 D15:10 B	8.10011	8.16926	0.0977963	-18.9928	-19.0591	0.0937775		16.4877	0.28261	45.7409	1.33607	3.23661		0.404			na
KL70 499a A	5.95738			-19.5032				15.0219		43.676		3.39207		0.456	578	28	0.0484
KL70 499a B	5.86618	5.91178	0.0644889	-19.449	-19.4761	0.0383635		15.2903	0.189814	44.0818	0.286954	3.36348		0.407			na
KL70:789a A	5.19671			-20.5341				14.6959		41.4987		3.29446		0.423	779	32	0.0411
KL70:789a B	5.24682	5.22176	0.0354334	-20.6446	-20.5893	0.0781479		14.7866	0.0640852	41.9781	0.338939	3.31209		0.456			na
KL70 789c A	5.00729			-20.086				11.3257		31.5226		3.24718		0.41	641	21	0.0338
KL70 789c B	5.09047	5.04888	0.0588195	-20.1442	-20.1151	0.0412052		10.9807	0.243924	31.0521	0.332715	3.2992		0.532			na
KL70:589a A	5.55178			-19.8374				16.3827		45.3223		3.22754		0.476	936	123	0.1314
KL70:589a B	5.52581	5.53879	0.0183631	-19.9354	-19.8864	0.0693143		16.1794	0.143764	45.1109	0.149467	3.25286		0.541			na
KL70:587b A	6.90418			-19.1732				15.733		44.3208		3.28657		0.529	820	31	0.0378
KL70:587b B	6.83526	6.86972	0.0487327	-19.1352	-19.1542	0.026877		15.4415	0.206141	43.5436	0.549552	3.2899		0.46			na
KL70:499b A	4.15543			-19.9764				15.8642		44.4915		3.27194		0.395	875	25	0.0286
KL70:499b B	4.36119	4.25831	0.145492	-20.0635	-20.02	0.0615342		15.5999	0.186897	44.4746	0.0119109	3.32612		0.608			na
KL70:590a A	6.10313			-19.5813				13.3539		37.0717		3.23879		0.571	940	36	0.0383
KL70:590a B	5.97228	6.0377	0.0925216	-19.4173	-19.4993	0.115995		13.413	0.0418494	36.625	0.315854	3.18565		0.408			na
No KL A	5.30107			-20.3285				14.817		41.0086		3.22895		0.393	missing sample weight		na
No KL B	5.37099	5.33603	0.049439	-20.3155	-20.322	0.00919476		14.4908	0.230689	40.2986	0.502036	3.24448		0.547			na
KL70:590b A	4.84961			-18.33				15.5404		43.9605		3.30024		0.415	668	20	0.0299
KL70:590b B	4.99544	4.92252	0.103116	-18.411	-18.3705	0.0572904		15.4636	0.0543152	44.4162	0.322248	3.35102		0.563			na
KL70:789b A	6.57357			-19.3693				16.6973		46.2255		3.22984		0.568	709	46	0.0649
KL70:789b B	6.4647	6.51913	0.0769836	-19.3623	-19.3658	0.00495102		16.1931	0.356578	45.0163	0.855063	3.2433		0.564			na
KL70:587a A	4.9375			-20.2105				16.7474		46.8129		3.2611		0.415	844	120	0.1421
KL70:587a B	4.9395	4.9385	0.00141254	-20.1055	-20.158	0.0742654		16.5304	0.153457	45.9198	0.631455	3.24089		0.472			na
KL14 J15 N2 A	8.26257			-18.7561				16.4364		46.0274		3.26705		0.415	799	31	0.0388
KL14 J15 N2 B	8.29453	8.27855	0.0226007	-18.7421	-18.7491	0.00990205		15.728	0.500904	43.9486	1.46993	3.26		0.453			na
KL70:789d A	4.99144			-19.7954				16.5281		45.5914		3.21816		0.373	628	44	0.0701
KL70:789d B	5.13127	5.06136	0.098878	-19.8984	-19.8469	0.0728508		16.0498	0.338173	44.5583	0.730556	3.23896		0.569			na
KL70:589b A	6.67145			-19.6174				16.827		46.4404		3.21985		0.551	822	90	0.1095
KL70:589b B	6.55459	6.61302	0.0826338	-19.5593	-19.5883	0.0410228		16.1609	0.47101	44.2314	1.56199	3.1931		0.464			na
