# Supplementary material for: Reconstructing dietary practices at Tell Kamid el-Loz (Lebanon) during the Bronze and Iron Age III / Persian to Hellenistic periods using plant micro-remains from dental calculus and stable isotope analysis of bone collagen
Source: Archaeol Anthropol Sci. 2024 Jul 24;16(8):127. doi: 10.1007/s12520-024-02000-w (PMC11269519; doi:10.1007/s12520-024-02000-w)
Supplement: Supplementary file 3 — Supplementary file3 (XLSX 24.9 KB) [file 12520_2024_2000_MOESM3_ESM.xlsx]

## Sheet: Sheet1
Reconstructing dietary practices at Tell Kamid el-Loz (Lebanon) during the Bronze and Iron Age III/Persian to Hellenistic periods, using plant micro-remains from dental calculus and stable isotope analysis of bone collagen, Archaeological and Anthropological Science, Gur-Arieh, S., Eisenmann, S., Henry, AG., Lucas, M., Lenz, D., Paxinos, P., Weber, H., Morandi, LF., Stone, JR., Schultz, M., Rober…
Table S3. Micro-remains from HDC. Including phytolith morphologies and starch
	Sample	KEL 045	KEL 038	KEL 039	KEL 008	KEL 014	KEL 011	KEL 022	KEL 023	KEL 030_total	KEL 032	KEL 031	KEL 033	KEL 001	KEL 034	KEL 046
	Grave number	G_97	G_99	G_100	G_3	G_15	G_19	G_39	G_48	G_60	G_65	G_66	G_67	G_71	G_86	IIE 7:1
	Date	MBA II	MBA II	MBA II	IAIII/Persian-Hellenistic	IAIII/Persian-Hellenistic	IAIII/Persian-Hellenistic	IAIII/Persian-Hellenistic	IAIII/Persian-Hellenistic	IAIII/Persian-Hellenistic	IAIII/Persian-Hellenistic	IAIII/Persian-Hellenistic	IAIII/Persian-Hellenistic	IAIII/Persian-Hellenistic	IAIII/Persian-Hellenistic	IAIII/Persian-Hellenistic
	Individual estimated age at death	>60	30-50	40-50	>60	30-40	20-25	30-40	30-40	40-50	30-35	30-40	40-60	20-30	40-60	30-40
	Sample weight (mg)	NA	NA	NA	2	6.3	3.2	2.5	2.1	3.2	1.7	4.3	2.3	2	2.1	2.1
Phytolith morphologies and attribution
Dicot Leaf	Dicot hair						1
Dicot wood/bark	Parallelepiped blocky psilate						2	1		2	1	2	2	1
	Parallelepiped blocky rugulate	1					2						2
	Parallelepiped thin psilate	1				2	16		1	1	1	5		2	3
	Parallelepiped thin rugulate		1				1	1	1			1		1
	Platelet					1	3					1	1
	Spheroid psilate											2		1
	Spheroid rugulate							1						1
General Monocot	Cylindroid echinate					1	3	1	1	1		2	1		2
	Cylindroid psilate	8	13		1	16	37	3	11		4	35	16	8	9
	Cylindroid rugulate	7	13	1		6	30	2	6	2	4	16	13	4	4	1
	Cylindroid sinuous	2	1	1	1	4	8	2	2	1	1	5	2	1	3	2
	Long cell crenate					1			1	1		2	2
Monocot leaves/stems	Long cell sinuous	6	6		3	7	34	7	1	3	1	20	5	1	3
	Bulliform cell cuneiform						1			1		2		1
	Bulliform cell parallelipedal	1			1		3	2				1
	Parallelepiped elongate psilate	7	8	1	2	8	42	2	4	4	6	34	2	3	6
	Parallelepiped elongate rugulate	2	5	1	1	11	24	1	1	3	4	19	11	3	4
	Prickle	2	4			2	10	1	2	2	2	4	3		2
	Stomata															1
Monocot inflorescences	Hair		2				2		2			1	1
	Long cell dentritic	1	3			3	6		1	2	1	3	2		4
	Long cell echinate	2	3		1	15	20	3	3	9	1	15	4	4	6
	Long cell verrucate					2	4			1
	Papillae	2	6			7	3		1	2		1	5	1	3
	Long cell inflorescence undetermined	1	5			3	2		3		4	6	5	2	2	1
Grass Short Cells	Short cell bilobate											1
	Short cell polylobate						1
	Short cell saddle	1	3		1	2	5		1	1		3	1	1	2
	Short cell squashed saddle						3					1
	Short cells rondel	2	5	1	1	6	16	1	2	3	4	8	9	4	4
	Short cell rondel tower	1	1	1							1					1
	Short cell rondel pinched	3	5			5				2		6	5	1	3
	Short cell rondel squashed con	1	1			1	7	1		2		7	2	1
	Short cell trapeziform		2			5	4	2	1	2		10	3	1	1
	Crenate						1
Family specific	Cyperaceae (Sedges)					1						2	2		1
Family specific	Cyperaceae achene polygonal					2	4				2	1	2
Other	Weathered					5	12			4		11	3
	Melted															1
	Fragment				1	6	11			8		17	8
Starch	Starch Type 1 TASH	1														1
	Starch Type 2 Underground storage organ					1
	Starch Type 3 AP grass															1
	Starch dameged	1							2
	Starch non identified											1
	Fusiform diatom	3	10		2		3	1	8	1	2	6	3	1	2	1
	Rounded diatom		1									1
	Sponge spicule											1
	foraminera
	Microcharcoal	21	9	2	9	3	5	4	1	7	1	3	2	2	8
	Pollen?															2
	spores?								1
Total	Total	51	87	6	12	116	307	31	45	49	37	227	106	42	62	7
	non identified	1	6	1	1	4	4	4	7		3	4	2	7	4	7
	non identified non phyt	2	10	3	3	5	6	6	8	3	3	12	2	8	6
Phytoliths in multi-cells (added to individual counts)	(MC C p) MC cylindroid psilate						(2)
	(MC C p) MC cylindroid rugulate						(2)
	(MC lg cll dent) MC long cell dentritic		2 or 3+3
	(MC Lg Cll psi) MC long cell psilate						(2)
	(MC lg Cll r)MC long cell rugulate		4				(6)
	(MC lg Cll sin) MC long cell sinous		(2)+(4)				(3)(4)(2)
	MC dendritic +papillae		5/6+4
	MC long cell parallelpiped psilate thin						(2)
	LC rugulate+ psilate						(4+1)
	MC elongated inflo no-id						(2)
	Total phytoliths in MC		25				30
	%MC		28.7356				9.77199
	Sample	KEL 045	KEL 038	KEL 039	KEL 008	KEL 014	KEL 011	KEL 022	KEL 023	KEL 030_total	KEL 032	KEL 031	KEL 033	KEL 001	KEL 034	KEL 046
	% Monocot	96.0784	98.8506	100	100	90.5172	86.645	90.3226	95.5556	85.7143	89.1892	88.9868	86.7925	85.7143	93.5484	85.7143
	% Dicot	3.92157	1.14943	0	0	2.58621	8.14332	9.67742	4.44444	6.12245	5.40541	4.84581	4.71698	14.2857	4.83871	0
	% Other	0	0	0	0	2.58621	1.30293	0	0	0	5.40541	1.32159	3.77358	0	1.6129	0
	% Weathered	0	0	0	0	4.31034	3.90879	0	0	8.16327	0	4.84581	2.83019	0	0	0
	%melted	0	0	0	0	0	0	0	0	0	0	0	0	0	0	14.2857
	Sample	KEL 045	KEL 038	KEL 039	KEL 008	KEL 014	KEL 011	KEL 022	KEL 023	KEL 030_total	KEL 032	KEL 031	KEL 033	KEL 001	KEL 034	KEL 046
% Monocot inflorescence and leaves/stems of total assamblage	% Monocot Inflorescence	11.7647	21.8391	0	8.33333	25.8621	12.0521	9.67742	22.2222	28.5714	16.2162	11.4537	16.0377	16.6667	24.1935	14.2857
	% Monocot leaves/stems	35.2941	26.4368	33.3333	33.3333	24.1379	37.1336	41.9355	17.7778	26.5306	35.1351	35.2423	19.8113	19.0476	24.1935	14.2857
	Sample	KEL 045	KEL 038	KEL 039	KEL 008	KEL 014	KEL 011	KEL 022	KEL 023	KEL 030_total	KEL 032	KEL 031	KEL 033	KEL 001	KEL 034	KEL 046
% Monocot inflorescence and leaves/stems of monocots phyt	% Inflorescence	25	45.2381	0	20	51.7241	24.5033	18.75	55.5556	51.8519	31.5789	24.5283	44.7368	46.6667	50	50
	% Leaves stems	75	54.7619	100	80	48.2759	75.4967	81.25	44.4444	48.1481	68.4211	75.4717	55.2632	53.3333	50	50
ratio leaves/inflor	Ratio leaves-stems/inflorescence	3	1.21053	#DIV/0!	4	0.933333	3.08108	4.33333	0.8	0.928571	2.16667	3.07692	1.23529	1.14286	1	1
	Sample	KEL 045	KEL 038	KEL 039	KEL 008	KEL 014	KEL 011	KEL 022	KEL 023	KEL 030_total	KEL 032	KEL 031	KEL 033	KEL 001	KEL 034	KEL 046
% short cell of total phyt	% Pooids	13.7255	16.092	33.3333	8.33333	14.6552	8.79479	12.9032	6.66667	18.3673	13.5135	13.6564	17.9245	16.6667	12.9032	14.2857
	% Panicoid	0	0	0	0	0	0.325733	0	0	0	0	0.440529	0	0	0	0
	% Chloridoid	1.96078	3.44828	0	8.33333	1.72414	2.60586	0	2.22222	2.04082	0	1.76211	0.943396	2.38095	3.22581	0
	% Cyperaceae	0	0	0	0	2.58621	1.30293	0	0	0	5.40541	1.32159	3.77358	0	1.6129	0
	sum	15.6863	19.5402	33.3333	16.6667	16.3793	11.7264	12.9032	8.88889	20.4082	13.5135	15.859	18.8679	19.0476	16.129	14.2857
	Sample	KEL 045	KEL 038	KEL 039	KEL 008	KEL 014	KEL 011	KEL 022	KEL 023	KEL 030_total	KEL 032	KEL 031	KEL 033	KEL 001	KEL 034	KEL 046
% short cell type of total short cells	% Pooids	87.5	82.3529	100	50	89.4737	75	100	75	90	100	86.1111	95	87.5	80	100
	% Panicoid	0	0	0	0	0	2.77778	0	0	0	0	2.77778	0	0	0	0
	% Chloridoid	12.5	17.6471	0	50	10.5263	22.2222	0	25	10	0	11.1111	5	12.5	20	0
	Sample
	% weathered	0	0	0	0	4.31034	3.90879	0	0	8.16327	0	4.84581	2.83019	0	0	0
	%melted	0	0	0	0	0	0	0	0	0	0	0	0	0	0	14.2857
	0	KEL 045	KEL 038	KEL 039	KEL 008	KEL 014	KEL 011	KEL 022	KEL 023	KEL 030_total	KEL 032	KEL 031	KEL 033	KEL 001	KEL 034	KEL 046
	(LC d) Long cell dentritic	1.96078	3.44828	0	0	2.58621	1.9544	0	2.22222	4.08163	2.7027	1.32159	1.88679	0	6.45161	0
	(LC e) Long cells echinate	3.92157	3.44828	0	8.33333	12.931	6.51466	9.67742	6.66667	18.3673	2.7027	6.60793	3.77358	9.52381	9.67742	0
