# Supplementary material for: Reconstructing dietary practices at Tell Kamid el-Loz (Lebanon) during the Bronze and Iron Age III / Persian to Hellenistic periods using plant micro-remains from dental calculus and stable isotope analysis of bone collagen
Source: Archaeol Anthropol Sci. 2024 Jul 24;16(8):127. doi: 10.1007/s12520-024-02000-w (PMC11269519; doi:10.1007/s12520-024-02000-w)
Supplement: Supplementary file 4 — Supplementary file4 (XLSX 29.6 KB) [file 12520_2024_2000_MOESM4_ESM.xlsx]

## Sheet: Sheet1
Reconstructing dietary practices at Tell Kamid el-Loz (Lebanon) during the Bronze and Iron Age III/Persian to Hellenistic periods, using plant micro-remains from dental calculus and stable isotope analysis of bone collagen, Archaeological and Anthropological Science, Gur-Arieh, S., Eisenmann, S., Henry, AG., Lucas, M., Lenz, D., Paxinos, P., Weber, H., Morandi, LF., Stone, JR., Schultz, M., Rober…
Table S4. SI results of samples choosen for the study after quality control and their archaeological data
Grave number	burial location	dif_Number	SI sample number	Period	Estimated sex	Estimated age at death	Grouping by grave goods	av d 15N/14N	stdev	av d 13C/12C	stdev		%N (5-17)	%C (15-47)	C/N ratio		collagen run (mg)	bone weight (mg)	collagen sample (mg)	% collagen yield
1	IG13:7	KL 64:93	SHG1	IAIII/Persian-Hellenistic	Female (probably)	Adult	High	7.32861	0.00778571	-19.789	0.0493289		16.1232	46.0718	3.33373		0.406	1441	93	6.45385
3a	IG13:8	KL 64:294	SHG3a	IAIII/Persian-Hellenistic	Female (probably)	Elder adult	Medium/high	7.99376	0.0452987	-19.3497	0.0829298		16.5457	46.2163	3.25879		0.412	1115	62	5.56054
3b	IG13:8	Aditional remains found in box	SHG3b	IAIII/Persian-Hellenistic	Unknown	Fetus		7.70073	0.030601	-18.8299	0.206729		15.6365	45.6921	3.40918		0.464	310	4	1.29032
4	IG13:5	KL:64:148/KL64:149	SHG4	IAIII/Persian-Hellenistic	Unknown	Juvenile	High	8.84796	0.0403316	-19.8938	0.0935406		16.1161	46.2183	3.34582		0.635	1282	101	7.87832
5	IG13:6	KL 64:200	SHG5	IAIII/Persian-Hellenistic	Female	Adult	High	7.69531	0.0099654	-20.071	0.157353		14.6711	42.7246	3.39751		0.643	1130	82	7.25664
6	IG13:4	KL 64:125	SHG6a	IAIII/Persian-Hellenistic	Female	Elder adult	High	7.76303	0.00495454	-19.2921	0.0228772		16.5788	46.7021	3.28646		0.472	1258	50	3.97456
7	IG13:2	KL 64:116	SHG7	IAIII/Persian-Hellenistic	Female	Mature adult	High	8.8273	0.00925358	-20.4916	0.241322		15.4748	46.0094	3.4687		0.828	1334	106	7.94603
10	IH13:8	KL 67:354 and KL 67:395	SHG10	IAIII/Persian-Hellenistic	Unknown	Infant	High	11.1078	0.0651168	-17.5167	0.072921		12.7766	34.8129	3.17887		0.378	1038	43	4.14258
11	IH13:14	KL 68:26	SHG11a	IAIII/Persian-Hellenistic	Female (probably)	Mature adult	High	8.29709	0.00990602	-19.8868	0.0274292		15.7108	44.786	3.32576		0.619	1480	162	10.9459
12	IH13:22	KL 68:472	SHG12	IAIII/Persian-Hellenistic	Female	Adult	High	8.00827	0.0360974	-19.1283	0.032886		16.1797	45.7758	3.30075		0.479	1123	165	14.6928
13	IH13:13	KL 68:39	SHG13	IAIII/Persian-Hellenistic	Unknown	Infant	High	9.31654	0.047422	-19.0955	0.0507587		15.0473	44.6389	3.46099		0.43	1004	51	5.07968
14	IH13:9	KL 67:410	SHG14	IAIII/Persian-Hellenistic	Unknown	Child	High	7.0958	0.00212272	-19.8475	0.135036		15.1469	43.4692	3.34814		0.624	1318	49	3.71775
15	IH13:15	KL 67:393 and KL 68:3	SHG15a	IAIII/Persian-Hellenistic	Female	Adult	High	7.37565	0.00498155	-19.216	0.0119945		16.8205	46.919	3.25429		0.466	1177	133	11.2999
16	IH13:19	KL 68:153	SHG16a	IAIII/Persian-Hellenistic	Unsure (probably male)	Juvenile	High	8.40824	0.00640485	-19.4605	0.0373947		16.5965	46.8516	3.29347		0.521	970	15	1.54639
17	IH13:10	KL 67:408	SHG17	IAIII/Persian-Hellenistic	Male	Elder adult	High	7.63441	0.0226493	-18.9312	0.0200175		13.8789	38.5957	3.24438		0.431	1454	141	9.69739
18	IH13:18	KL 68:54	SHG18	IAIII/Persian-Hellenistic	Female	Adult	High	8.39846	0.0647751	-18.9099	0.17076		8.30017	23.6735	3.32753		0.777	1167	79	6.76949
19	IH13:12	KL 68:218	SHG19	IAIII/Persian-Hellenistic	Unsure (probably male)	Adult	Low	7.57945	0.0612019	-18.9282	0.0155223		16.4026	45.6863	3.24952		0.385	1411	96	6.80369
20	IH13:4	KL 67:392	SHG20a	IAIII/Persian-Hellenistic	Unknown	Juvenile	High	6.45738	0.0516528	-19.843	0.207477		13.1064	37.4166	3.33064		0.548	1333	56	4.20105
21	IH13:1	KL 67:314 and KL 67:357	SHG21	IAIII/Persian-Hellenistic	Male	Mature adult	Low	8.1468	0.0163717	-20.4801	0.0712677		15.7902	46.8896	3.46445		0.73	1049	92	8.77026
24	IH13:21	KL 68:441	SHG24	IAIII/Persian-Hellenistic	Unknown	Juvenile	High	5.22657	0.053068	-20.9799	0.283435		13.6513	39.0398	3.33641		0.693	1443	60	4.158
26	IH13:7	KL 67:409	SHG26	IAIII/Persian-Hellenistic	Male	Adult	Medium/high	8.42868	0.0290105	-19.7152	0.206774		15.2266	43.4117	3.32621		0.505	1173	25	2.13129
30	IH13:6	KL 67:407	SHG30	IAIII/Persian-Hellenistic	Male	Mature adult	Medium/high	7.63984	0.0227728	-19.6147	0.183446		15.6423	44.7879	3.34048		0.427	1205	65	5.39419
33	IG12:3	KL 64:205	SHG33	IAIII/Persian-Hellenistic	Unknown	Infant	High	10.3733	0.028466	-18.4901	0.0324558		16.3579	45.9895	3.28004		0.375	1151	75	6.51607
35	IG12:4a	KL 64:325	SHG35b	IAIII/Persian-Hellenistic	Unknown	Fetus	Medium/high	9.85456		-18.5955			15.9031	46.3987	3.40385		0.42	1046	138	13.1931
36	IG12:4c	KL 64:450	SHG36	IAIII/Persian-Hellenistic	Unknown	Child	Medium/high	7.01983	0.124734	-19.4861	0.168326		16.2595	45.4843	3.26364		0.402	1151	174	15.1173
37	IG12:16b	KL 64:406a-b and KL 66:72	SHG37a	IAIII/Persian-Hellenistic	Male	Elder adult	High	8.17727	0.0128097	-19.2155	0.0423336		16.1273	44.7105	3.23441		0.413	1284	102	7.94393
38	IG12:11	KL 64:588	SHG38	IAIII/Persian-Hellenistic	Unknown	Infant	High	11.6369	0.0526137	-16.5348	0.115257		14.615	42.1345	3.36344		0.429	1175	29	2.47
39	IG12:9	KL 64:89	SHG39	IAIII/Persian-Hellenistic	Male	Adult	Medium/high	8.64703	0.0885896	-19.4379	0.0674724		15.8087	44.6252	3.2933		0.421	1315	109	8.28897
40	IG12:10	KL 64:439	SHG40	IAIII/Persian-Hellenistic	Unknown	Infant	High	10.1443	0.0473119	-18.8169	0.261614		15.1806	43.2277	3.32216		0.333	1196	67	5.6
41	IG12:18	KL 66:63	SHG41	IAIII/Persian-Hellenistic	Male	Mature adult	High	9.27597	0	-19.3647	0.074542		14.3119	40.6386	3.31274		0.444	1393	79	5.67
43	IG12:19	KL 64:542; KL 64:551; KL 66:28; KL 66:37	SHG43	IAIII/Persian-Hellenistic	Unsure (probably male)	Adult	Low	10.382	0.00776763	-18.75	0.00358375		16.4043	46.9403	3.33837		0.42	1203	94	7.81
45	IG12:13	KL 64:589	SHG45	IAIII/Persian-Hellenistic	Female	Mature adult	Low	7.66066	0.0134168	-19.4686	0.0308202		14.6543	40.3746	3.21434		0.424	1411	68	4.82
48	IG12:20	KL 66:7 and KL 66:31	SHG48	IAIII/Persian-Hellenistic	Unsure (probably female)	Adult	Low	7.84391		-19.4286			16.6185	46.7302	3.28058		0.442	1255	204	16.25
49	IG12:17	KL 66:4 and KL 66:27	SHG49	IAIII/Persian-Hellenistic	Male	Elder adult	Low	7.91336	0.00354358	-19.1135	0.00639212		15.7388	43.9806	3.26015		0.377	1163	62	5.33104
50	IG12:7	KL 64:289	SHG50	IAIII/Persian-Hellenistic	Female	Adult	Low	7.03351	0.0699087	-19.5923	0.1455		15.8142	45.8156	3.37997		0.449	1392	87	6.25
51	IG12:14	KL 64:405	SHG51	IAIII/Persian-Hellenistic	Male	Elder adult	Low	9.77471	0.0472346	-18.9263	0.0155263		15.1474	42.3973	3.26547		0.464	1073	59	5.5
52	IG12:1	KL 64:250	SHG52	IAIII/Persian-Hellenistic	Female	Adult	High	9.02855	0.0198703	-19.3146	0.227182		13.8028	39.338	3.32499		0.554	1328	112	8.43
53	IG12:2	KL 64:290	SHG53	IAIII/Persian-Hellenistic	Unsure (probably male)	Mature adult	Low	10.0327	0.00283487	-19.0577	0.102274		15.6131	44.6093	3.33336		0.488	1506	126	8.36653
56	IG11:4	KL 64:169	SHG56	IAIII/Persian-Hellenistic	Unknown	Mature adult	Low	9.66684	0.0312248	-20.0691	0.12566		15.6902	46.352	3.44658		0.63	1099	43	3.91
58	IG11:1	KL 64:166	SHG58	IAIII/Persian-Hellenistic	Unknown	Adult	High	7.8638	0.0433708	-18.9575	0.0667648		15.8389	45.529	3.35359		0.572	1070	87	8.13
59	IH12:29	KL 66:518	SHG59	IAIII/Persian-Hellenistic	Male	Mature adult	High	10.2961	0.0248849	-18.8596	0.0548174		15.212	43.4677	3.33371		0.573	1318	54	4.1
60	IH12:26	KL 66:376	SHG60	IAIII/Persian-Hellenistic	Female	Mature adult	High	7.22558	0.0603205	-20.1048	0.0681547		15.4698	45.0586	3.39813		0.596	1242	86	6.92
61	IH12:27	KL 66:270	SHG61	IAIII/Persian-Hellenistic	Male	Mature adult	High	8.59539	0.116514	-19.1488	0.141916		15.6833	42.904	3.19159		0.322	1338	33	3.3
62	IH12:18	KL 66:87	SHG62	IAIII/Persian-Hellenistic	Unsure (probably male)	Juvenile	Low	7.32142	0.0496757	-19.5556	0.12353		15.5269	44.6943	3.35825		0.484	1539	104	6.76
63	IH12:22	KL 66:168	SHG63	IAIII/Persian-Hellenistic	Unknown	Juvenile	High	7.41423	0.00354358	-19.4927	0.0582393		13.5175	37.2107	3.21157		0.388	1033	44	4.25944
64	IH12:20	KL 66:269	SHG64	IAIII/Persian-Hellenistic	Male	Adult	Medium	7.93111	0.0319344	-19.7679	0.0575055		16.1972	46.5253	3.35116		0.518	1086	104	9.58
65	IH12:13	KL 66:88	SHG65	IAIII/Persian-Hellenistic	Female	Adult	Medium	7.76451	0.00212896	-20.157	0.0397569		15.2623	45.3934	3.46993		0.664	1180	61	5.17
66	IH12:13	KL 66:83	SHG66	IAIII/Persian-Hellenistic	Unsure (probably female)	Adult	Medium	6.60489	0.0085046	-18.888	0.0113638		13.4844	37.4013	3.23596		0.417	1468	147	10.0136
67	IH12:12	KEL033 (KL 66:90)	SHG67	IAIII/Persian-Hellenistic	Male	Mature adult	High	7.98303	0.0213495	-18.7665	0.0973673		15.215	42.0763	3.22635		0.426	1251	34	2.71783
68	IH12:10	KL 66:60	SHG68	IAIII/Persian-Hellenistic	Female	Adult	High	8.41632	0.00995395	-19.1229	0.0126502		15.8318	44.4153	3.27302		0.481	1158	90	7.77
69	IH12:25	KL 66:267	SHG69	IAIII/Persian-Hellenistic	Unknown	Juvenile	High	7.49881	0.0234629	-19.4504	0.0822261		15.1762	43.0917	3.31266		0.521	1414	102	7.21
70	IH12:17	KL 66:86	SHG70	IAIII/Persian-Hellenistic	Male	Adult	Low	7.89983	0	-19.3144	0.039063		15.2441	43.3379	3.31675		0.433	1327	98	7.38508
71	IJ12:1	KL 68:254 and KL 70:73	SHG71	IAIII/Persian-Hellenistic	Female	Adult	High	7.19196	0.00709654	-20.0862	0.166837		15.7912	45.6511	3.37275		0.569	1190	87	7.31
72	IH12:2	KL 66:41	SHG72	IAIII/Persian-Hellenistic	Unknown	Child	High	8.85573	0.0412378	-19.2661	0.0744954		15.6918	44.8475	3.33435		0.519	1280	117	9.14
75	IH12:1	KL 66:71	SHG75	IAIII/Persian-Hellenistic	Male	Adult	Medium	9.6923	0.0298618	-19.0399	0.121582		14.8255	41.6637	3.27864		0.507	1078	28	2.6
76	IH12:3	KL 66:38, KL 66:59 and KL 66:176	SHG76	IAIII/Persian-Hellenistic	Female	Adult	High	7.21428	0.0226789	-18.9995	0.0454551		15.7468	43.5239	3.22465		0.417	1254	80	6.37959
77	IH12:4	KL 66:64	SHG77	IAIII/Persian-Hellenistic	Unsure (probably male)	Child	Medium/high	7.09651	0.00921332	-19.1416	0.0177559		15.6272	43.9773	3.28317		0.416	1181	86	7.28196
79	IH12:28	KL 66:268	SHG79	IAIII/Persian-Hellenistic	Male	Mature adult	High	9.5993	0.0703886	-18.702	0.135638		14.9831	42.1918	3.28528		0.572	1082	82	7.58
80	IH12:15	KL 66:61 and KL 66:143	SHG80a	IAIII/Persian-Hellenistic	Male	Adult	Medium/high	7.83004	0.0944692	-19.101	0.0084689		8.17127	22.4451	3.20463		0.433	1475	64	4.34
81	IH12:16	KL 66:89 and KL 66:99	SHG81a	IAIII/Persian-Hellenistic	Female	Mature adult	High	8.5439	0.0549895	-19.1644	0.0486962		13.0382	35.9988	3.2212		0.392	1163	23	1.98
82	IH12:9	KL 66:91	SHG82	IAIII/Persian-Hellenistic	Male	Mature adult	Medium	8.31024	0.101672	-19.0499	0.100499		13.2215	37.2213	3.28442		0.472	1305	47	3.6
83	IH12:14	KL 66:75	SHG83	IAIII/Persian-Hellenistic	Male	Adult	Low	8.5115	0.0824843	-19.1225	0.120682		12.5484	34.2224	3.18178		0.373	1353	115	8.5
88	IH11:1	KL 64:86	SHG88	IAIII/Persian-Hellenistic	Unsure (probably male)	Elder adult	Low	7.61618	0.0430046	-18.7212	0.0176435		14.5493	40.2749	3.22954		0.427	1049	27	2.57
93	IG12:15	none	KL73 612:15	IAIII/Persian-Hellenistic	Unknown	unknown	Low	8.66686	0.00212601	-18.6904	0.0269965		15.3023	43.8188	3.3408		0.597	715	24	3.36
97	ID15:3	KL67:411a	KEL45 KL67:411a	MBA II	Unknown	Adult	High	7.37	0.0418115	-18.8396	0.00213131		15.7883	44.5827	3.29441		0.463	660	56	8.49
98	ID15:4	KL67:391	SHG91	MBA II	Unknown	Infant	High	10.4966	0.0204448	-18.5296	0.00635168		16.1192	45.0616	3.26145		0.45	1082	125	11.55
99	ID15:11	KL68:154 a - c	KL51 D15:11	MBA II	Unknown	Adult	Low	7.62656	0.0205514	-18.8446	0.0106565		15.5111	43.4678	3.26942		0.495	792	60	7.58
100	ID15:14	KL68:184	KL1 D15:14	MBA II	Unknown	Adult	Medium	6.97262	0.0170081	-19.4007	0.00852522		15.9432	44.7225	3.27263		0.604	862	115	13.34
101	ID15:17	KL68:523a-b	KL7 D15:17	MBA II	Unknown	Adult	Medium	7.02975	0.0311814	-19.241	0.00568348		16.4168	45.5153	3.23456		0.455	927	138	14.89
109	ID15:1	KL66:704	SHG15b	MBA II	Unknown	Infant	Medium/high	8.97939	0.0085398	-17.9768	0.017639		11.6986	31.3761	3.12904		0.422	1071	46	4.29505
110	ID15:2	KL67:156 a -g	KL65 D15:2	MBA II	Unknown	Child	High	8.28752	0.0240947	-18.7582	0.0632287		14.7626	41.1307	3.25051		0.436	864	75	8.68
113	ID15	KL68:373	KL46 D15:15	MBA II	Unknown	Adult	Low	8.06303	0.0538588	-19.7539	0.027707		9.78482	26.9011	3.20748		0.494	800	22	2.75
117	ID15:13	KL 68:189 and KL67:430	SHG89	MBA II	Unknown	Child	Medium	8.18348	0.00634494	-18.7736	0.00988038		16.2563	44.0729	3.16298		0.34	1209	222	18.36
119	ID15:10	KL68 : 133 a-e	KL70 D15:10	MBA II	Unknown	Child	Medium	8.10011		-18.9928			16.4877	45.7409	3.23661		0.404	630	112	17.78
	IG15S	70:499a	70:499a	LBA animal	Ovis/Capra			5.91178	0.0644889	-19.4761	0.0383635		15.2903	44.0818	3.36348		0.407	578	28	4.84
	IG15S	70:789a	70:789a	LBA animal	Ovis/Capra			5.22176	0.0354334	-20.5893	0.0781479		14.7866	41.9781	3.31209		0.456	779	32	4.11
	IG15S	70:789c	70:789c	LBA animal	Ovis/Capra			5.04888	0.0588195	-20.1151	0.0412052		10.9807	31.0521	3.2992		0.532	641	21	3.38
	IG14N	70:589a	70:589a	LBA animal	Ovis/Capra			5.53879	0.0183631	-19.8864	0.0693143		16.1794	45.1109	3.25286		0.541	936	123	13.14
	IG14N	70:590a	70:590a	LBA animal	Ovis/Capra			6.0377	0.0925216	-19.4993	0.115995		13.413	36.625	3.18565		0.408	940	36	3.83
	IJ17	No KL Nr.	No KL Nr.	LBA animal	Ovis/Capra			5.33603	0.049439	-20.322	0.00919476		14.4908	40.2986	3.24448		0.547	missing sample weight
	IG14N	70:587a	70:587a	LBA animal	Ovis/Capra			4.9385	0.00141254	-20.158	0.0742654		16.5304	45.9198	3.24089		0.472	844	120	14.21
	IG14N	70:587b	70:587b	LBA animal	Bos			6.86972	0.0487327	-19.1542	0.026877		15.4415	43.5436	3.2899		0.46	820	31	3.78
	IG15S	70:499b	70:499b	LBA animal	Bos			4.25831	0.145492	-20.02	0.0615342		15.5999	44.4746	3.32612		0.608	875	25	2.86
	IG14N	70:590b	70:590b	LBA animal	Bos			4.92252	0.103116	-18.3705	0.0572904		15.4636	44.4162	3.35102		0.563	668	20	2.99
	IG15S	70:789b	70:789b	LBA animal	Bos			6.51913	0.0769836	-19.3658	0.00495102		16.1931	45.0163	3.2433		0.564	709	46	6.49
	IG15S	70:789d	70:789d	LBA animal	Bos			5.06136	0.098878	-19.8469	0.0728508		16.0498	44.5583	3.23896		0.569	628	44	7.01
	IG14N	70:589b	70:589b	LBA animal	Bos			6.61302	0.0826338	-19.5883	0.0410228		16.1609	44.2314	3.1931		0.464	822	90	10.95
