# Supplementary material for: Reconstructing dietary practices at Tell Kamid el-Loz (Lebanon) during the Bronze and Iron Age III / Persian to Hellenistic periods using plant micro-remains from dental calculus and stable isotope analysis of bone collagen
Source: Archaeol Anthropol Sci. 2024 Jul 24;16(8):127. doi: 10.1007/s12520-024-02000-w (PMC11269519; doi:10.1007/s12520-024-02000-w)
Supplement: Supplementary file 6 — Supplementary file6 (XLSX 13.1 KB) [file 12520_2024_2000_MOESM6_ESM.xlsx]

## Sheet: Sheet1
Reconstructing dietary practices at Tell Kamid el-Loz (Lebanon) during the Bronze and Iron Age III/Persian to Hellenistic periods, using plant micro-remains from dental calculus and stable isotope analysis of bone collagen, Archaeological and Anthropological Science, Gur-Arieh, S., Eisenmann, S., Henry, AG., Lucas, M., Lenz, D., Paxinos, P., Weber, H., Morandi, LF., Stone, JR., Schultz, M., Rober…
Online Resource_6. Data used to create the scatter plot presented in Fig.8
		av13C	av15N
North Levant	Sidon MB n=38	-19.2	8.6	Middle Bronze Age (c. 2000–1600 BCE)
North Levant	Kamid el-Loz MBII n=5	-19.2207	7.41239	MBA II c. 1750-1550 BCE
North Levant	Kamid el-Loz IAIII/Persian-Hellenistic n=45	-19.3507	8.25874	c. 538-60/30 BCE
North Syria	Tell Leilan EJ IV n=4	-19.325	7.375	Early Bronze Age IV Tell Leilan (c. 2300-2230 cal BC)
North Syria	Tell Barak LC3-4 n=3	-19.4667	9.43333	Late Chalcolithic 3–4 Tell Brak (c. 3900–3300 cal BC)
North Syria	Tell Barak EJ II-III n=3	-19.1333	8.66667	Early Bronze Age Tell Brak (c. 3000–2000 cal BC)
North Syria	Tell Barri EBA n=8	-19.23	8.975	Early Bronze Age EBA c.2800–2200 BCE
North Syria	Tell Barri EMB n=3	-19.7875	9.53333	Early/Middle Bronze Age EMB c.2200–2000BCE
North Syria	Tell Barri MBA n=7	-19.3333	8.92857	Middle Bronze Age MBA c.2000–1500BCE
North Syria	Tell Barri LBA n=3	-19.5286	9.56667	Late Bronze Age LBA c.1500–1200BCE
North Syria	Tell Barri NAS n=5	-18.9667	10.62	Neo-Assyrian period NAS c.900–800BCE
North Syria	Tell Barri ACH n=12	-19.24	10.0833	Achaemenian period ACH c.500–300BCE
North Syria	Tell Barri PAR n=2	-19.3	9.15	Parthian period PAR c.100–300CE
Sidon	Schutkowski H, Ogden A (2011) Sidon of the plain, Sidon of the sea reflections on Middle Bronze Age diet in the eastern Mediterranean. Archaeol and Hist in Lebanon 34-35:213-225
Tel Bari	Sołtysiak, A., & Schutkowski, H. (2015). Continuity and change in subsistence at Tell Barri, NE Syria. Journal of Archaeological Science: Reports, 2, 176-185.
Tell Barak	Styring AK, Charles M, Fantone F, Hald MM, McMahon A, Meadow RH, Nicholls GK, Patel AK, Pitre MC, Smith A, Sołtysiak A, Stein G, Weber JA, Weiss H, Bogaard A. (2017)Isotope evidence for agricultural extensification reveals how the world's first cities were fed. Nat Plants. 3:17076. doi: 10.1038/nplants.2017.76. PMID: 28581507.
Tell Leilan	Styring AK, Charles M, Fantone F, Hald MM, McMahon A, Meadow RH, Nicholls GK, Patel AK, Pitre MC, Smith A, Sołtysiak A, Stein G, Weber JA, Weiss H, Bogaard A. Isotope evidence for agricultural extensification reveals how the world's first cities were fed. Nat Plants. 2017 Jun 5;3:17076. doi: 10.1038/nplants.2017.76. PMID: 28581507.
